# Supplementary material for: Genetic-based patient stratification in Alzheimer’s disease
Source: Sci Rep. 2024 Apr 30;14:9970. doi: 10.1038/s41598-024-60707-1 (PMC11063050; doi:10.1038/s41598-024-60707-1)
Supplement: Supplementary file 2 — Supplementary Table 3. [file 41598_2024_60707_MOESM2_ESM.xlsx]

## Sheet: Cluster 1 Baseline
ROI	Abbreviature	Classification	Coefficient	Statistic	q-value	p-value	lower_95CI	upper_95CI
angular_l	ANG_L	Parietal	-0.0795	-6.54	0	0	-0.103266	-0.05566
angular_r	ANG_R	Parietal	-0.0707	-5.96	0	0	-0.093974	-0.04746
parietal_inf_l	IPG_L	Parietal	-0.0589	-5.39	1e-06	0	-0.080389	-0.037487
parietal_inf_r	IPG_R	Parietal	-0.0574	-4.84	1.1e-05	2e-06	-0.080601	-0.034169
cingulum_post_l	PCC_L	Parietal	-0.0566	-6.38	0	0	-0.074003	-0.039233
heschl_l	HES_L	Temporal	-0.056	-4.7	2e-05	3e-06	-0.079309	-0.032619
temporal_mid_l	MTG_L	Temporal	-0.0557	-6.98	0	0	-0.07139	-0.0401
temporal_inf_l	ITG_L	Temporal	-0.0538	-7.04	0	0	-0.068773	-0.038803
caudate_l	CAU_L	Prefrontal	-0.053	-4.44	6.1e-05	1.1e-05	-0.076448	-0.02959
temporal_sup_l	STG_L	Temporal	-0.0523	-5.55	1e-06	0	-0.070816	-0.033876
temporal_mid_r	MTG_R	Temporal	-0.0507	-6.48	0	0	-0.066043	-0.035377
cingulum_ant_l	ACC_L	Prefrontal	-0.0494	-5.44	1e-06	0	-0.067222	-0.031596
cingulum_ant_r	ACC_R	Prefrontal	-0.0493	-5.29	2e-06	0	-0.067506	-0.031026
frontal_med_orb_r	PFCventmed_R	Frontal	-0.0479	-5.29	2e-06	0	-0.065702	-0.030186
temporal_pole_mid_l	TPOmid_L	Temporal	-0.0473	-6.92	0	0	-0.060697	-0.033897
frontal_med_orb_l	PFCventmed_L	Frontal	-0.0469	-5.34	2e-06	0	-0.06418	-0.029693
frontal_mid_l	MFG_L	Prefrontal	-0.0465	-4.67	2.2e-05	4e-06	-0.065953	-0.026979
heschl_r	HES_R	Temporal	-0.0458	-3.97	0.000536	7.9e-05	-0.068387	-0.023188
precuneus_r	PCUN_R	Parietal	-0.0448	-4.49	4.7e-05	8e-06	-0.064296	-0.025241
temporal_inf_r	ITG_R	Temporal	-0.0445	-5.9	0	0	-0.059229	-0.029676
temporal_pole_sup_l	TPOsup_L	Temporal	-0.044	-5.49	1e-06	0	-0.059746	-0.028323
caudate_r	CAU_R	Prefrontal	-0.044	-3.74	0.001608	0.000195	-0.067081	-0.020979
hippocampus_l	HIP_L	Temporal	-0.0439	-6.75	0	0	-0.056687	-0.031187
supramarginal_l	SMG_L	Parietal	-0.0434	-4.8	1.3e-05	2e-06	-0.061173	-0.025676
frontal_mid_r	MFG_R	Prefrontal	-0.0432	-4.03	0.000403	6.1e-05	-0.06419	-0.022187
precuneus_l	PCUN_L	Parietal	-0.0432	-4.28	0.000122	2.1e-05	-0.062903	-0.023408
frontal_inf_tri_l	IFGtriang_L	Prefrontal	-0.0431	-4.8	1.3e-05	2e-06	-0.060733	-0.025522
cingulum_mid_r	MCC_R	Other frontal	-0.0426	-4.25	0.000141	2.4e-05	-0.062181	-0.022944
parahippocampal_l	PHG_L	Temporal	-0.0416	-6.93	0	0	-0.053331	-0.029821
frontal_inf_orb_l	IFGorb_L	Prefrontal	-0.0412	-5.09	4e-06	0	-0.057087	-0.025358
cingulum_post_r	PCC_R	Parietal	-0.0407	-4.97	7e-06	1e-06	-0.056776	-0.024641
frontal_sup_medial_l	SFGmedial_L	Prefrontal	-0.0406	-4.32	0.000103	1.8e-05	-0.059031	-0.022186
parietal_sup_l	SPG_L	Parietal	-0.04	-3.84	0.000998	0.000132	-0.060431	-0.019606
frontal_mid_orb_l		Frontal	-0.0398	-4.55	3.7e-05	6e-06	-0.056899	-0.022615
rectus_r	REC_R	Prefrontal	-0.0396	-4.77	1.4e-05	2e-06	-0.055873	-0.023335
temporal_sup_r	STG_R	Temporal	-0.0395	-4.83	1.1e-05	2e-06	-0.05557	-0.023486
hippocampus_r	HIP_R	Temporal	-0.0392	-6.14	0	0	-0.051687	-0.02667
frontal_inf_oper_r	IFGoperc_R	Prefrontal	-0.0391	-4	0.000467	7e-05	-0.058301	-0.019954
insula_l	INS_L	Insula	-0.0381	-4.87	1e-05	1e-06	-0.05341	-0.022767
frontal_inf_oper_l	IFGoperc_L	Prefrontal	-0.0381	-4.24	0.000151	2.5e-05	-0.055673	-0.020459
frontal_mid_orb_r		Frontal	-0.0374	-4.13	0.000246	4e-05	-0.055187	-0.019685
supramarginal_r	SMG_R	Parietal	-0.0373	-4.11	0.000274	4.4e-05	-0.055073	-0.019512
frontal_sup_l	SFG_L	Prefrontal	-0.0368	-3.96	0.000575	8.3e-05	-0.055032	-0.018571
frontal_sup_orb_l		Frontal	-0.0364	-4.16	0.000219	3.6e-05	-0.05351	-0.019228
rectus_l	REC_L	Prefrontal	-0.0361	-4.49	4.8e-05	8e-06	-0.051799	-0.020305
fusiform_l	FFG_L	Temporal	-0.0358	-5.69	0	0	-0.048172	-0.023501
frontal_sup_medial_r	SFGmedial_R	Prefrontal	-0.0355	-3.78	0.001357	0.00017	-0.053938	-0.017095
insula_r	INS_R	Insula	-0.0355	-4.61	2.8e-05	5e-06	-0.050607	-0.020413
parahippocampal_r	PHG_R	Temporal	-0.0354	-5.99	0	0	-0.047007	-0.023816
occipital_mid_r	MOG_R	Occipital	-0.0346	-3.42	0.007388	0.000661	-0.054393	-0.014759
frontal_inf_tri_r	IFGtriang_R	Prefrontal	-0.0341	-3.85	0.000962	0.000128	-0.051532	-0.016764
occipital_mid_l	MOG_L	Occipital	-0.034	-3.57	0.003628	0.000376	-0.052688	-0.015361
frontal_sup_orb_r		Frontal	-0.0338	-3.96	0.000556	8.1e-05	-0.050515	-0.017085
temporal_pole_sup_r	TPOsup_R	Temporal	-0.0338	-4.59	3.1e-05	5e-06	-0.048166	-0.019353
thalamus_r	THA_R	Thalamus	-0.0328	-3.8	0.001209	0.000155	-0.04963	-0.015871
cingulum_mid_l	MCC_L	Other frontal	-0.0327	-3.52	0.004609	0.000454	-0.050915	-0.014508
frontal_inf_orb_r	IFGorb_R	Prefrontal	-0.0323	-4.03	0.000396	6e-05	-0.048029	-0.016618
olfactory_r	OLF_R	Prefrontal	-0.032	-4.47	5.1e-05	9e-06	-0.046005	-0.01798
rolandic_oper_l	ROL_L	Other frontal	-0.0319	-3.89	0.000776	0.000107	-0.047956	-0.015846
olfactory_l	OLF_L	Prefrontal	-0.0312	-4.29	0.000116	2e-05	-0.045443	-0.016957
temporal_pole_mid_r	TPOmid_R	Temporal	-0.0312	-4.99	6e-06	1e-06	-0.043422	-0.018922
thalamus_l	THA_L	Thalamus	-0.0307	-3.67	0.002302	0.000261	-0.047157	-0.014317
frontal_sup_r	SFG_R	Prefrontal	-0.0298	-3.18	0.021004	0.00153	-0.048191	-0.011442
fusiform_r	FFG_R	Temporal	-0.0276	-4.52	4.3e-05	7e-06	-0.039562	-0.015618
amygdala_l	AMYG_L	Temporal	-0.0268	-4.37	8.2e-05	1.4e-05	-0.038847	-0.01479
amygdala_r	AMYG_R	Temporal	-0.0241	-4.13	0.000252	4.1e-05	-0.035528	-0.012655

## Sheet: Cluster 2 Baseline
ROI	Abbreviature	Classification	Coefficient	Statistic	q-value	p-value	lower_95CI	upper_95CI
angular_l	ANG_L	Parietal	-0.0824	-8.37	0	0	-0.1017	-0.0631
angular_r	ANG_R	Parietal	-0.0733	-7.62	0	0	-0.0921	-0.0544
caudate_l	CAU_L	Prefrontal	-0.0671	-6.93	0	0	-0.0861	-0.0481
parietal_inf_r	IPG_R	Parietal	-0.0641	-6.67	0	0	-0.0829	-0.0453
cingulum_post_l	PCC_L	Parietal	-0.0615	-8.55	0	0	-0.0755	-0.0474
caudate_r	CAU_R	Prefrontal	-0.0614	-6.44	0	0	-0.0801	-0.0427
parietal_inf_l	IPG_L	Parietal	-0.0604	-6.8	0	0	-0.0778	-0.043
frontal_mid_l	MFG_L	Prefrontal	-0.056	-6.95	0	0	-0.0718	-0.0402
frontal_mid_r	MFG_R	Prefrontal	-0.0537	-6.18	0	0	-0.0707	-0.0367
temporal_inf_l	ITG_L	Temporal	-0.0523	-8.45	0	0	-0.0645	-0.0402
precuneus_r	PCUN_R	Parietal	-0.0521	-6.46	0	0	-0.068	-0.0363
precuneus_l	PCUN_L	Parietal	-0.0514	-6.29	0	0	-0.0674	-0.0354
temporal_mid_l	MTG_L	Temporal	-0.0509	-7.87	0	0	-0.0636	-0.0382
heschl_l	HES_L	Temporal	-0.0503	-5.21	2e-06	2e-07	-0.0692	-0.0313
cingulum_mid_r	MCC_R	Other frontal	-0.05	-6.16	0	0	-0.0659	-0.0341
temporal_mid_r	MTG_R	Temporal	-0.0489	-7.7	0	0	-0.0613	-0.0364
cingulum_ant_l	ACC_L	Prefrontal	-0.0481	-6.52	0	0	-0.0625	-0.0336
temporal_inf_r	ITG_R	Temporal	-0.0477	-7.81	0	0	-0.0597	-0.0358
frontal_inf_tri_l	IFGtriang_L	Prefrontal	-0.0476	-6.53	0	0	-0.0618	-0.0333
cingulum_ant_r	ACC_R	Prefrontal	-0.0467	-6.19	0	0	-0.0615	-0.0319
frontal_inf_oper_r	IFGoperc_R	Prefrontal	-0.0465	-5.87	0	0	-0.0621	-0.031
temporal_sup_l	STG_L	Temporal	-0.0461	-6.03	0	0	-0.061	-0.0311
frontal_med_orb_l	PFCventmed_L	Frontal	-0.0456	-6.39	0	0	-0.0596	-0.0316
cingulum_mid_l	MCC_L	Other frontal	-0.0454	-6.03	0	0	-0.0602	-0.0306
frontal_med_orb_r	PFCventmed_R	Frontal	-0.0451	-6.14	0	0	-0.0595	-0.0307
supramarginal_l	SMG_L	Parietal	-0.0445	-6.06	0	0	-0.0589	-0.0301
frontal_sup_medial_l	SFGmedial_L	Prefrontal	-0.0444	-5.83	0	0	-0.0594	-0.0295
frontal_sup_l	SFG_L	Prefrontal	-0.0444	-5.89	0	0	-0.0592	-0.0296
cuneus_l	CUN_L	Occipital	-0.0443	-5.83	1e-07	0	-0.0592	-0.0294
parahippocampal_l	PHG_L	Temporal	-0.0435	-8.94	0	0	-0.053	-0.0339
frontal_sup_orb_l		Frontal	-0.0434	-6.13	0	0	-0.0573	-0.0295
hippocampus_l	HIP_L	Temporal	-0.0425	-8.06	0	0	-0.0528	-0.0322
frontal_mid_orb_l		Frontal	-0.0424	-5.98	0	0	-0.0563	-0.0285
frontal_inf_oper_l	IFGoperc_L	Prefrontal	-0.0419	-5.76	1e-07	0	-0.0562	-0.0277
heschl_r	HES_R	Temporal	-0.0413	-4.41	0.000172	1.17e-05	-0.0596	-0.0229
supramarginal_r	SMG_R	Parietal	-0.041	-5.57	2e-07	0	-0.0554	-0.0266
frontal_sup_medial_r	SFGmedial_R	Prefrontal	-0.0408	-5.36	8e-07	1e-07	-0.0557	-0.0259
cingulum_post_r	PCC_R	Parietal	-0.0404	-6.08	0	0	-0.0534	-0.0273
frontal_inf_orb_l	IFGorb_L	Prefrontal	-0.0395	-6.01	0	0	-0.0523	-0.0266
temporal_pole_mid_l	TPOmid_L	Temporal	-0.0394	-7.12	0	0	-0.0503	-0.0286
hippocampus_r	HIP_R	Temporal	-0.0391	-7.57	0	0	-0.0493	-0.029
frontal_mid_orb_r		Frontal	-0.0389	-5.29	1.2e-06	2e-07	-0.0533	-0.0245
insula_l	INS_L	Insula	-0.0386	-6.08	0	0	-0.051	-0.0261
rectus_l	REC_L	Prefrontal	-0.0384	-5.9	0	0	-0.0512	-0.0257
parahippocampal_r	PHG_R	Temporal	-0.038	-7.92	0	0	-0.0474	-0.0286
frontal_inf_tri_r	IFGtriang_R	Prefrontal	-0.038	-5.28	1.3e-06	2e-07	-0.0521	-0.0239
occipital_mid_l	MOG_L	Occipital	-0.0377	-4.89	1.29e-05	1.2e-06	-0.0529	-0.0226
frontal_sup_r	SFG_R	Prefrontal	-0.0377	-4.95	8.8e-06	9e-07	-0.0526	-0.0228
temporal_sup_r	STG_R	Temporal	-0.0375	-5.65	1e-07	0	-0.0505	-0.0245
rectus_r	REC_R	Prefrontal	-0.0374	-5.56	2e-07	0	-0.0506	-0.0242
occipital_mid_r	MOG_R	Occipital	-0.037	-4.52	0.000101	7.3e-06	-0.0531	-0.021
fusiform_l	FFG_L	Temporal	-0.0368	-7.21	0	0	-0.0468	-0.0268
cuneus_r	CUN_R	Occipital	-0.0365	-4.54	9.05e-05	6.6e-06	-0.0523	-0.0208
frontal_sup_orb_r		Frontal	-0.0364	-5.27	1.4e-06	2e-07	-0.05	-0.0229
thalamus_r	THA_R	Thalamus	-0.0363	-5.2	2.1e-06	3e-07	-0.05	-0.0226
temporal_pole_sup_l	TPOsup_L	Temporal	-0.0358	-5.52	3e-07	0	-0.0486	-0.0231
occipital_inf_l	IOG_L	Occipital	-0.0347	-4.34	0.000253	1.65e-05	-0.0503	-0.019
thalamus_l	THA_L	Thalamus	-0.0341	-5.02	6e-06	6e-07	-0.0474	-0.0208
parietal_sup_l	SPG_L	Parietal	-0.034	-4.03	0.00107	6.25e-05	-0.0506	-0.0175
parietal_sup_r	SPG_R	Parietal	-0.0336	-3.93	0.00162	9.37e-05	-0.0503	-0.0168
insula_r	INS_R	Insula	-0.0335	-5.36	8e-07	1e-07	-0.0457	-0.0212
calcarine_l	CAL_L	Occipital	-0.0332	-4.6	6.53e-05	5e-06	-0.0473	-0.019
frontal_inf_orb_r	IFGorb_R	Prefrontal	-0.0323	-4.97	8.3e-06	8e-07	-0.045	-0.0195
olfactory_l	OLF_L	Prefrontal	-0.032	-5.43	5e-07	1e-07	-0.0435	-0.0204
temporal_pole_mid_r	TPOmid_R	Temporal	-0.0314	-6.19	0	0	-0.0413	-0.0214
fusiform_r	FFG_R	Temporal	-0.0312	-6.29	0	0	-0.0409	-0.0215
rolandic_oper_l	ROL_L	Other frontal	-0.0309	-4.65	4.94e-05	3.9e-06	-0.0439	-0.0179
temporal_pole_sup_r	TPOsup_R	Temporal	-0.0309	-5.18	2.3e-06	3e-07	-0.0425	-0.0192
precentral_l	PreCG_L	Parietal	-0.0308	-4.2	0.000491	3.02e-05	-0.0452	-0.0164
supp_motor_area_l	SMA	Other frontal	-0.0299	-3.35	0.0149	0.000847	-0.0473	-0.0124
olfactory_r	OLF_R	Prefrontal	-0.0289	-4.99	7e-06	7e-07	-0.0403	-0.0176
amygdala_l	AMYG_L	Temporal	-0.0288	-5.79	1e-07	0	-0.0386	-0.0191
postcentral_l	PoCG_L	Parietal	-0.0274	-3.76	0.00319	0.000182	-0.0416	-0.0131
calcarine_r	CAL_R	Occipital	-0.0269	-4.12	0.000699	4.19e-05	-0.0397	-0.0141
occipital_sup_l	SOG_L	Occipital	-0.0267	-3.66	0.00476	0.000272	-0.0411	-0.0124
occipital_inf_r	IOG_R	Occipital	-0.0265	-3.18	0.0272	0.00151	-0.0428	-0.0102
occipital_sup_r	SOG_R	Occipital	-0.0258	-3.34	0.0156	0.000887	-0.0409	-0.0106
rolandic_oper_r	ROL_R	Other frontal	-0.0252	-3.83	0.00247	0.000141	-0.0381	-0.0123
amygdala_r	AMYG_R	Temporal	-0.0247	-5.23	1.8e-06	2e-07	-0.034	-0.0155
lingual_l	LING_L	Occipital	-0.0245	-3.97	0.00138	8e-05	-0.0366	-0.0124
precentral_r	PreCG_R	Parietal	-0.0233	-3.09	0.0389	0.0021	-0.0381	-0.0085
postcentral_r	PoCG_R	Parietal	-0.0231	-3.07	0.0419	0.00224	-0.0379	-0.0083
lingual_r	LING_R	Occipital	-0.0218	-3.83	0.00241	0.000138	-0.033	-0.0107

## Sheet: Cluster 3 Baseline
ROI	Abbreviature	Classification	Coefficient	Statistic	q-value	p-value	lower_95CI	upper_95CI
temporal_pole_sup_l	TPOsup_L	Temporal	-0.0646	-3.3	0.0123	0.001	-0.102971	-0.026269
temporal_inf_l	ITG_L	Temporal	-0.0633	-3.39	0.0114	0.000737	-0.099844	-0.026681
cingulum_post_l	PCC_L	Parietal	-0.0612	-2.82	0.0292	0.00486	-0.103608	-0.01873
cingulum_post_r	PCC_R	Parietal	-0.0592	-2.96	0.0214	0.00321	-0.098394	-0.019946
temporal_inf_r	ITG_R	Temporal	-0.0581	-3.16	0.0148	0.00167	-0.094149	-0.022006
parahippocampal_r	PHG_R	Temporal	-0.058	-4.01	0.00283	6.6e-05	-0.086273	-0.02967
temporal_mid_l	MTG_L	Temporal	-0.0579	-2.97	0.0207	0.00304	-0.09613	-0.019747
temporal_mid_r	MTG_R	Temporal	-0.0544	-2.85	0.0277	0.00455	-0.091789	-0.016926
temporal_pole_sup_r	TPOsup_R	Temporal	-0.0526	-2.93	0.0228	0.0035	-0.087722	-0.017394
fusiform_r	FFG_R	Temporal	-0.0518	-3.48	0.0107	0.000538	-0.081056	-0.022608
hippocampus_r	HIP_R	Temporal	-0.0507	-3.26	0.013	0.00118	-0.081244	-0.020183
parahippocampal_l	PHG_L	Temporal	-0.0501	-3.42	0.0111	0.000657	-0.078778	-0.021393
lingual_l	LING_L	Occipital	-0.049	-2.64	0.0484	0.00853	-0.085471	-0.012591
lingual_r	LING_R	Occipital	-0.0477	-2.78	0.0325	0.00552	-0.081324	-0.014117
fusiform_l	FFG_L	Temporal	-0.0473	-3.08	0.0167	0.00214	-0.077449	-0.017228
hippocampus_l	HIP_L	Temporal	-0.044	-2.77	0.0335	0.0057	-0.075141	-0.012902
amygdala_l	AMYG_L	Temporal	-0.0418	-2.79	0.0321	0.00542	-0.071138	-0.012421
