# Supplementary material for: Genetic-based patient stratification in Alzheimer’s disease
Source: Sci Rep. 2024 Apr 30;14:9970. doi: 10.1038/s41598-024-60707-1 (PMC11063050; doi:10.1038/s41598-024-60707-1)
Supplement: Supplementary file 3 — Supplementary Table 4. [file 41598_2024_60707_MOESM3_ESM.xlsx]

## Sheet: Cluster 1 Longitudinal
ROI	Abbreviature	Classification	Coefficient	Statistic	q-value	p-value	lower_95CI	upper_95CI
angular_l	ANG_L	Parietal	-0.0097	-3.21	0.0103	0.0014829	-0.0156072	-0.0037689
angular_r	ANG_R	Parietal	-0.0092	-3.08	0.0342	0.0022333	-0.0150565	-0.003355

## Sheet: Cluster 2 Longitudinal
ROI	Abbreviature	Classification	Coefficient	Statistic	q-value	p-value	lower_95CI	upper_95CI
angular_l	ANG_L	Parietal	-0.0115	-4.57	0.000336	7e-06	-0.0164135	-0.0065572
angular_r	ANG_R	Parietal	-0.0092	-3.7	0.00544	0.0002492	-0.0140815	-0.0043347
temporal_inf_l	ITG_L	Temporal	-0.009	-5.39	1e-05	1e-07	-0.0123282	-0.0057542
cingulum_post_l	PCC_L	Parietal	-0.0081	-4.62	0.000271	5.5e-06	-0.0115735	-0.0046742
occipital_mid_l	MOG_L	Occipital	-0.0074	-3	0.0256	0.0029269	-0.0122895	-0.0025673
occipital_mid_r	MOG_R	Occipital	-0.0074	-3.38	0.0111	0.0008409	-0.0116209	-0.0030833
temporal_inf_r	ITG_R	Temporal	-0.0068	-3.92	0.00323	0.0001093	-0.010188	-0.0033936
occipital_inf_l	IOG_L	Occipital	-0.0065	-2.72	0.0499	0.0069631	-0.0112144	-0.0018146
temporal_mid_l	MTG_L	Temporal	-0.0062	-3.48	0.00894	0.0005847	-0.0096893	-0.0027029
cingulum_post_r	PCC_R	Parietal	-0.0061	-4.1	0.00196	5.18e-05	-0.0090846	-0.003205
caudate_l	CAU_L	Prefrontal	-0.0061	-3.61	0.0067	0.0003463	-0.009475	-0.0028073
precuneus_l	PCUN_L	Parietal	-0.006	-3.18	0.0168	0.0016369	-0.0097261	-0.0023123
temporal_mid_r	MTG_R	Temporal	-0.006	-3.46	0.00916	0.0006322	-0.0093163	-0.0025845
caudate_r	CAU_R	Prefrontal	-0.0055	-3.27	0.0139	0.0011685	-0.0088756	-0.0022226
fusiform_l	FFG_L	Temporal	-0.0054	-3.69	0.00555	0.0002543	-0.0083376	-0.0025575
precuneus_r	PCUN_R	Parietal	-0.0052	-2.74	0.0473	0.0065529	-0.0089197	-0.0014774
temporal_pole_mid_l	TPOmid_L	Temporal	-0.0047	-3.17	0.0174	0.0016916	-0.0076521	-0.0017993
parahippocampal_l	PHG_L	Temporal	-0.0046	-3.2	0.0161	0.0014881	-0.0074874	-0.0018005

## Sheet: Cluster 3 Longitudinal
ROI	Abbreviature	Classification	Coefficient	Statistic	q-value	p-value	lower_95CI	upper_95CI
frontal_sup_medial_r	SFGmedial_R	Prefrontal	-0.0122	-2.53	0.02	0.0119871	-0.0216418	-0.0027474
angular_r	ANG_R	Parietal	-0.0157	-2.51	0.026	0.0124922	-0.0279554	-0.0034641
angular_l	ANG_L	Parietal	-0.0157	-2.48	0.0435	0.0138485	-0.0281851	-0.003286
